# Supplementary material for: A Strategic Imperative for Promoting Hospital Branding: Analysis of Outcome Indicators
Source: Interact J Med Res. 2020 Jan 22;9(1):e14546. doi: 10.2196/14546 (PMC7003120; doi:10.2196/14546)
Supplement: Multimedia Appendix 3 [file ijmr_v9i1e14546_app3.xlsx]

## Sheet: data
Date(YYYYMMDD)	Cumulative count of Likes
20151001	5806
20151002	5821
20151003	5826
20151004	5837
20151005	5854
20151006	5869
20151007	5878
20151008	5882
20151009	5890
20151010	5890
20151011	5892
20151012	5893
20151013	5895
20151014	5898
20151015	5902
20151016	5904
20151017	5908
20151018	5910
20151019	5912
20151020	5913
20151021	5914
20151022	5927
20151023	6115
20151024	6119
20151025	6123
20151026	6126
20151027	6128
20151028	6133
20151029	6136
20151030	6140
20151031	6144
20151101	6150
20151102	6150
20151103	6149
20151104	6146
20151105	6151
20151106	6155
20151107	6153
20151108	6154
20151109	6156
20151110	6157
20151111	6160
20151112	6162
20151113	6161
20151114	6159
20151115	6161
20151116	6167
20151117	6171
20151118	6174
20151119	6175
20151120	6177
20151121	6178
20151122	6183
20151123	6184
20151124	6190
20151125	6205
20151126	6216
20151127	6223
20151128	6224
20151129	6226
20151130	6224
20151201	6229
20151202	6229
20151203	6233
20151204	6236
20151205	6236
20151206	6237
20151207	6234
20151208	6239
20151209	6242
20151210	6242
20151211	6248
20151212	6248
20151213	6253
20151214	6257
20151215	6262
20151216	6265
20151217	6267
20151218	6281
20151219	6284
20151220	6294
20151221	6311
20151222	6531
20151223	6874
20151224	6989
20151225	7045
20151226	7095
20151227	7135
20151228	7185
20151229	7208
20151230	7257
20151231	7280
20160101	7282
20160102	7324
20160103	7315
20160104	7320
20160105	7326
20160106	7330
20160107	7331
20160108	7341
20160109	7346
20160110	7351
20160111	7354
20160112	7357
20160113	7360
20160114	7361
20160115	7366
20160116	7364
20160117	7370
20160118	7370
20160119	7374
20160120	7379
20160121	7385
20160122	7390
20160123	7397
20160124	7398
20160125	7402
20160126	7403
20160127	7408
20160128	7413
20160129	7418
20160130	7418
20160131	7417
20160201	7419
20160202	7424
20160203	7428
20160204	7436
20160205	7440
20160206	7443
20160207	7440
20160208	7442
20160209	7442
20160210	7444
20160211	7448
20160212	7448
20160213	7454
20160214	7458
20160215	7470
20160216	7476
20160217	7484
20160218	7496
20160219	7498
20160220	7503
20160221	7503
20160222	7506
20160223	7512
20160224	7515
20160225	7519
20160226	7524
20160227	7526
20160228	7528
20160229	7534
20160301	7539
20160302	7549
20160303	7556
20160304	7569
20160305	7580
20160306	7587
20160307	7602
20160308	7600
20160309	7602
20160310	7610
20160311	7613
20160312	7618
20160313	7622
20160314	7627
20160315	7633
20160316	7635
20160317	7639
20160318	7645
20160319	7653
20160320	7656
20160321	7657
20160322	7664
20160323	7665
20160324	7733
20160325	7750
20160326	7760
20160327	7765
20160328	7775
20160329	7780
20160330	7780
20160331	7783
20160401	7799
20160402	7803
20160403	7807
20160404	7809
20160405	7816
20160406	7818
20160407	7822
20160408	7824
20160409	7824
20160410	7829
20160411	7834
20160412	7839
20160413	7845
20160414	7855
20160415	7859
20160416	7862
20160417	7864
20160418	7865
20160419	7878
20160420	7879
20160421	7917
20160422	7929
20160423	7933
20160424	7946
20160425	7959
20160426	7977
20160427	7994
20160428	8019
20160429	8028
20160430	8042
20160501	8051
20160502	8068
20160503	8077
20160504	8080
20160505	8099
20160506	8105
20160507	8116
20160508	8149
20160509	8190
20160510	8193
20160511	8195
20160512	8199
20160513	8202
20160514	8204
20160515	8208
20160516	8214
20160517	8224
20160518	8228
20160519	8228
20160520	8238
20160521	8251
20160522	8264
20160523	8279
20160524	8284
20160525	8301
20160526	8310
20160527	8315
20160528	8314
20160529	8319
20160530	8323
20160531	8347
20160601	8354
20160602	8361
20160603	8372
20160604	8373
20160605	8377
20160606	8387
20160607	8392
20160608	8397
20160609	8402
20160610	8409
20160611	8416
20160612	8419
20160613	8423
20160614	8427
20160615	8440
20160616	8447
20160617	8492
20160618	8496
20160619	8501
20160620	8505
20160621	8518
20160622	8525
20160623	8529
20160624	8531
20160625	8534
20160626	8545
20160627	8551
20160628	8557
20160629	8561
20160630	8566
20160701	8567
20160702	8567
20160703	8567
20160704	8572
20160705	8577
20160706	8581
20160707	8587
20160708	8587
20160709	8595
20160710	8599
20160711	8600
20160712	8610
20160713	8614
20160714	8614
20160715	8614
20160716	8620
20160717	8633
20160718	8635
20160719	8643
20160720	8651
20160721	8652
20160722	8657
20160723	8660
20160724	8667
20160725	8673
20160726	8676
20160727	8691
20160728	8700
20160729	8706
20160730	8714
20160731	8719
20160801	8728
20160802	8733
20160803	8732
20160804	8738
20160805	8736
20160806	8738
20160807	8746
20160808	8751
20160809	8752
20160810	8754
20160811	8757
20160812	8761
20160813	8762
20160814	8770
20160815	8780
20160816	8780
20160817	8781
20160818	8787
20160819	8791
20160820	8792
20160821	8797
20160822	8801
20160823	8808
20160824	8812
20160825	8815
20160826	8818
20160827	8814
20160828	8813
20160829	8812
20160830	8816
20160831	8820
20160901	8825
20160902	8830
20160903	8826
20160904	8827
20160905	8842
20160906	8846
20160907	8847
20160908	8852
20160909	8854
20160910	8855
20160911	8858
20160912	8863
20160913	8864
20160914	8867
20160915	8867
20160916	8869
20160917	8874
20160918	8874
20160919	8879
20160920	8887
20160921	8894
20160922	8898
20160923	8904
20160924	8907
20160925	8913
20160926	8932
20160927	8932
20160928	8950
20160929	8958
20160930	8963
20161001	8967
20161002	8972
20161003	8976
20161004	9007
20161005	9063
20161006	9104
20161007	9131
20161008	9153
20161009	9188
20161010	9202
20161011	9253
20161012	9315
20161013	9352
20161014	9403
20161015	9430
20161016	9450
20161017	9528
20161018	9610
20161019	9625
20161020	9680
20161021	9688
20161022	9716
20161023	9721
20161024	9722
20161025	9726
20161026	9750
20161027	9761
20161028	9767
20161029	9769
20161030	9775
20161031	9779
20161101	9781
20161102	9786
20161103	9792
20161104	9801
20161105	9804
20161106	9812
20161107	9815
20161108	9825
20161109	9829
20161110	9834
20161111	9840
20161112	9845
20161113	9847
20161114	9849
20161115	9856
20161116	9858
20161117	9871
20161118	9873
20161119	9876
20161120	9878
20161121	9882
20161122	9881
20161123	9887
20161124	9897
20161125	9919
20161126	9928
20161127	9940
20161128	9955
20161129	9961
20161130	9970
20161201	10050
20161202	10088
20161203	10096
20161204	10101
20161205	10167
20161206	10175
20161207	10190
20161208	10196
20161209	10208
20161210	10213
20161211	10219
20161212	10224
20161213	10232
20161214	10240
20161215	10241
20161216	10246
20161217	10249
20161218	10258
20161219	10291
20161220	10359
20161221	10477
20161222	10534
20161223	10561
20161224	10585
20161225	10602
20161226	10622
20161227	10647
20161228	10698
20161229	10758
20161230	10773
20161231	10841
20170101	10864
20170102	10905
20170103	10942
20170104	10959
20170105	10970
20170106	10979
20170107	10982
20170108	11004
20170109	11015
20170110	11020
20170111	11031
20170112	11052
20170113	11056
20170114	11078
20170115	11080
20170116	11086
20170117	11140
20170118	11151
20170119	11160
20170120	11176
20170121	11186
20170122	11193
20170123	11202
20170124	11211
20170125	11223
20170126	11233
20170127	11247
20170128	11248
20170129	11255
20170130	11257
20170131	11259
20170201	11301
20170202	11316
20170203	11321
20170204	11328
20170205	11331
20170206	11340
20170207	11349
20170208	11395
20170209	11417
20170210	11422
20170211	11422
20170212	11432
20170213	11434
20170214	11437
20170215	11442
20170216	11448
20170217	11452
20170218	11456
20170219	11460
20170220	11467
20170221	11472
20170222	11477
20170223	11481
20170224	11488
20170225	11499
20170226	11503
20170227	11507
20170228	11510
20170301	11521
20170302	11527
20170303	11537
20170304	11546
20170305	11549
20170306	11559
20170307	11566
20170308	11586
20170309	11595
20170310	11598
20170311	11605
20170312	11608
20170313	11613
20170314	11617
20170315	11623
20170316	11634
20170317	11649
20170318	11661
20170319	11665
20170320	11673
20170321	11687
20170322	11695
20170323	11699
20170324	11708
20170325	11717
20170326	11722
20170327	11728
20170328	11734
20170329	11741
20170330	11743
20170331	11749
20170401	11757
20170402	11768
20170403	11774
20170404	11784
20170405	11789
20170406	11800
20170407	11807
20170408	11810
20170409	11824
20170410	11826
20170411	11832
20170412	11843
20170413	11850
20170414	11857
20170415	11863
20170416	11864
20170417	11872
20170418	11877
20170419	11882
20170420	11882
20170421	11896
20170422	11901
20170423	11904
20170424	11919
20170425	11927
20170426	11987
20170427	12009
20170428	12026
20170429	12032
20170430	12040
20170501	12049
20170502	12054
20170503	12060
20170504	12065
20170505	12078
20170506	12084
20170507	12090
20170508	12097
20170509	12321
20170510	12331
20170511	12333
20170512	12340
20170513	12350
20170514	12354
20170515	12355
20170516	12364
20170517	12368
20170518	12371
20170519	12382
20170520	12385
20170521	12390
20170522	12392
20170523	12401
20170524	12406
20170525	12416
20170526	12422
20170527	12427
20170528	12430
20170529	12434
20170530	12441
20170531	12448
20170601	12457
20170602	12460
20170603	12464
20170604	12558
20170605	12570
20170606	12581
20170607	12664
20170608	12668
20170609	12677
20170610	12683
20170611	12685
20170612	12692
20170613	12701
20170614	12712
20170615	12889
20170616	13036
20170617	13053
20170618	13085
20170619	13247
20170620	13358
20170621	13452
20170622	13472
20170623	13512
20170624	13517
20170625	13588
20170626	13618
20170627	13673
20170628	13710
20170629	13731
20170630	13749
20170701	13754
20170702	13760
20170703	13771
20170704	13777
20170705	13790
20170706	13791
20170707	13794
20170708	13792
20170709	13797
20170710	13800
20170711	13807
20170712	13815
20170713	13824
20170714	13886
20170715	13891
20170716	13896
20170717	13902
20170718	13932
20170719	13957
20170720	13975
20170721	13985
20170722	13990
20170723	13996
20170724	14015
20170725	14024
20170726	14031
20170727	14039
20170728	14045
20170729	14051
20170730	14062
20170731	14082
20170801	14090
20170802	14097
20170803	14106
20170804	14107
20170805	14111
20170806	14116
20170807	14124
20170808	14135
20170809	14141
20170810	14141
20170811	14147
20170812	14152
20170813	14155
20170814	14162
20170815	14167
20170816	14172
20170817	14178
20170818	14186
20170819	14190
20170820	14188
20170821	14191
20170822	14189
20170823	14193
20170824	14193
20170825	14196
20170826	14195
20170827	14198
20170828	14207
20170829	14212
20170830	14217
20170831	14217
20170901	14218
20170902	14223
20170903	14224
20170904	14229
20170905	14234
20170906	14237
20170907	14237
20170908	14240
20170909	14240
20170910	14243
20170911	14248
20170912	14253
20170913	14262
20170914	14275
20170915	14280
20170916	14284
20170917	14288
20170918	14291
20170919	14304
20170920	14318
20170921	14331
20170922	14339
20170923	14341
20170924	14348
20170925	14356
20170926	14369
20170927	14380
20170928	14392
20170929	14396
20170930	14399
20171001	14405
20171002	14412
20171003	14422
20171004	14428
20171005	14429
20171006	14434
20171007	14434
20171008	14436
20171009	14438
20171010	14553
20171011	14588
20171012	14664
20171013	14681
20171014	14698
20171015	14711
20171016	14717
20171017	14737
20171018	14767
20171019	14810
20171020	14824
20171021	14832
20171022	14857
20171023	14930
20171024	14989
20171025	15057
20171026	15207
20171027	15238
20171028	15264
20171029	15285
20171030	15292
20171031	15294
20171101	15296
20171102	15299
20171103	15304
20171104	15308
20171105	15316
20171106	15349
20171107	15381
20171108	15414
20171109	15522
20171110	15597
20171111	15690
20171112	15784
20171113	15826
20171114	15896
20171115	15951
20171116	15996
20171117	16008
20171118	16012
20171119	16024
20171120	16036
20171121	16051
20171122	16055
20171123	16067
20171124	16091
20171125	16091
20171126	16093
20171127	16097
20171128	16101
20171129	16107
20171130	16149
20171201	16152
20171202	16152
20171203	16159
20171204	16168
20171205	16175
20171206	16189
20171207	16215
20171208	16224
20171209	16228
20171210	16235
20171211	16255
20171212	16264
20171213	16268
20171214	16266
20171215	16299
20171216	16328
20171217	16378
20171218	16427
20171219	16465
20171220	16508
20171221	16540
20171222	16555
20171223	16571
20171224	16919
20171225	16930
20171226	16937
20171227	17441
20171228	17446
20171229	17463
20171230	17472
20171231	17474
20180101	17484
20180102	17510
20180103	17563
20180104	17578
20180105	17588
20180106	17622
20180107	17644
20180108	17679
20180109	17717
20180110	17741
20180111	17756
20180112	17765
20180113	17778
20180114	17807
20180115	17886
20180116	17915
20180117	17931
20180118	17972
20180119	17998
20180120	18012
20180121	18026
20180122	18047
20180123	18059
20180124	18137
20180125	18144
20180126	18149
20180127	18153
20180128	18221
20180129	18912
20180130	19075
20180131	19087
20180201	19101
20180202	19107
20180203	19110
20180204	19122
20180205	19137
20180206	19151
20180207	19130
20180208	19127
20180209	19121
20180210	19127
20180211	19150
20180212	19168
20180213	19173
20180214	19186
20180215	19202
20180216	19213
20180217	19214
20180218	19220
20180219	19251
20180220	19259
20180221	19264
20180222	19300
20180223	19326
20180224	19359
20180225	19378
20180226	19409
20180227	19439
20180228	19450
20180301	19460
20180302	19466
20180303	19464
20180304	19465
20180305	19473
20180306	19488
20180307	19519
20180308	19555
20180309	19558
20180310	19567
20180311	19576
20180312	19586
20180313	19594
20180314	19593
20180315	19598
20180316	19631
20180317	19648
20180318	19718
20180319	19749
20180320	19760
20180321	19781
20180322	19817
20180323	19820
20180324	19818
20180325	19820
20180326	19821
20180327	19846
20180328	19852
20180329	19855
20180330	19855
20180331	19858
20180401	19863
20180402	19870
20180403	19874
20180404	19876
20180405	19883
20180406	19883
20180407	19877
20180408	19880
20180409	19891
20180410	19899
20180411	19906
20180412	19904
20180413	19907
20180414	19910
20180415	19912
20180416	19920
20180417	19948
20180418	19970
20180419	20000
20180420	20003
20180421	20008
20180422	20010
20180423	20012
20180424	20023
20180425	20050
20180426	20080
20180427	20093
20180428	20110
20180429	20135
20180430	20147
20180501	20166
20180502	20198
20180503	20207
20180504	20216
20180505	20221
20180506	20228
20180507	20225
20180508	20236
20180509	20241
20180510	20245
20180511	20255
20180512	20258
20180513	20322
20180514	20411
20180515	20487
20180516	20508
20180517	20531
20180518	20561
20180519	20580
20180520	20590
20180521	20677
20180522	20705
20180523	20705
20180524	20707
20180525	20714
20180526	20714
20180527	20716
20180528	20720
20180529	20727
20180530	20728
20180531	20734
20180601	20736
20180602	20736
20180603	20740
20180604	20738
20180605	20750
20180606	20756
20180607	20755
20180608	20759
20180609	20760
20180610	20763
20180611	20765
20180612	20781
20180613	20791
20180614	20808
20180615	20811
20180616	20817
20180617	20817
20180618	20821
20180619	20828
20180620	20830
20180621	20836
20180622	20839
20180623	20839
20180624	20843
20180625	20852
20180626	20865
20180627	20869
20180628	20874
20180629	20932
20180630	20941
20180701	20948
20180702	20953
20180703	20962
20180704	20979
20180705	20993
20180706	21000
20180707	21004
20180708	21005
20180709	21006
20180710	21023
20180711	21037
20180712	21049
20180713	21055
20180714	21057
20180715	21057
20180716	21060
20180717	21064
20180718	21075
20180719	21074
20180720	21072
20180721	21075
20180722	21079
20180723	21083
20180724	21089
20180725	21089
20180726	21092
20180727	21095
20180728	21097
20180729	21106
20180730	21113
20180731	21128
20180801	21158
20180802	21185
20180803	21209
20180804	21264
20180805	21286
20180806	21295
20180807	21345
20180808	21360
20180809	21372
20180810	21373
20180811	21376
20180812	21378
20180813	21383
20180814	21387
20180815	21394
20180816	21393
20180817	21398
20180818	21402
20180819	21404
20180820	21405
20180821	21417
20180822	21423
20180823	21478
20180824	21489
20180825	21519
20180826	21527
20180827	21569
20180828	21601
20180829	21611
20180830	21618
20180831	21624
20180901	21635
20180902	21640
20180903	21645
20180904	21648
20180905	21653
20180906	21654
20180907	21660
20180908	21664
20180909	21666
20180910	21671
20180911	21684
20180912	21691
20180913	21697
20180914	21702
20180915	21704
20180916	21708
20180917	21712
20180918	21722
20180919	21732
20180920	21732
20180921	21737
20180922	21741
20180923	21742
20180924	21751
20180925	21756
20180926	21765
20180927	21768
20180928	21774
20180929	21784
20180930	21789
20181001	21797
20181002	21806
20181003	21814
20181004	21861
20181005	21865
20181006	21873
20181007	21883
20181008	21886
20181009	21889
20181010	21893
20181011	21892
20181012	21894
20181013	21894
20181014	21895
20181015	21907
20181016	21926
20181017	21943
20181018	21969
20181019	21995
20181020	22008
20181021	22162
20181022	22281
20181023	22317
20181024	22327
20181025	22355
20181026	22388
20181027	22407
20181028	22418
20181029	22496
20181030	22564
20181031	22588
20181101	22593
20181102	22598
20181103	22600
20181104	22617
20181105	22637
20181106	22666
20181107	22683
20181108	22715
20181109	22722
20181110	22727
20181111	22739
20181112	22757
20181113	22781
20181114	22808
20181115	22817
20181116	22820
20181117	22825
20181118	22839
20181119	22848
20181120	22859
20181121	22868
20181122	22871
20181123	22874
20181124	22876
20181125	22880
20181126	22905
20181127	22942
20181128	22959
20181129	22988
20181130	22997
20181201	23017
20181202	23048
20181203	23075
20181204	23066
20181205	23078
20181206	23083
20181207	23096
20181208	23110
20181209	23118
20181210	23127
20181211	23139
20181212	23149
20181213	23166
20181214	23176
20181215	23177
20181216	23186
20181217	23198
20181218	23205
20181219	23218
20181220	23220
20181221	23246
20181222	23248
20181223	23255
20181224	23268
20181225	23314
20181226	23388
20181227	23417
20181228	23431
20181229	23435
20181230	23433
20181231	23436
