# Supplementary material for: A Strategic Imperative for Promoting Hospital Branding: Analysis of Outcome Indicators
Source: Interact J Med Res. 2020 Jan 22;9(1):e14546. doi: 10.2196/14546 (PMC7003120; doi:10.2196/14546)
Supplement: Multimedia Appendix 4 [file ijmr_v9i1e14546_app4.xlsx]

## Sheet: Sheet1
Date(YYYYMM)	Visiting numbers of the official website
201601	607567
201602	632623
201603	745022
201604	747059
201605	697973
201606	671264
201607	695843
201608	1320058
201609	684622
201610	731509
201611	750307
201612	679250
201701	704552
201702	581429
201703	770971
201704	685804
201705	781884
201706	808707
201707	782179
201708	826385
201709	819076
201710	840757
201711	861703
201712	925717
201801	1687333
201802	825017
201803	1025308
201804	790712
201805	780222
201806	749809
201807	774045
201808	893359
201809	1093300
201810	1087976
201811	1104952
201812	1117987
