# Supplementary material for: A Strategic Imperative for Promoting Hospital Branding: Analysis of Outcome Indicators
Source: Interact J Med Res. 2020 Jan 22;9(1):e14546. doi: 10.2196/14546 (PMC7003120; doi:10.2196/14546)
Supplement: Multimedia Appendix 7 [file ijmr_v9i1e14546_app7.xlsx]

## Sheet: Table
Theme	group	2016				2017				2018
		Number of “Likes”	Number of post	Meana		Number of “Likes”	Number of post	Meana		Number of “Likes”	Number of post	Meana
1. Convenient service	1. Innovative Service	1483	9	164.778		8851	33	268.212		18775	47	399.468
2. Outpatient transaction information		882	15	58.8		465	6	77.5		399	7	57
3. Introduction of new doctor		1934	15	128.933		61	1	61		0	0	0
4. Advocate physician expertise		0	0	0		0	0	0		365	5	73
Subtotal		4299	39	110.231		9377	40	234.425		19539	59	331.169
5. Medical report	2. Media report	7023	55	127.691		22063	161	137.037		22091	115	192.096
6. Honor report		0	0	0		1733	2	866.5		11283	36	313.417
7. Activity report		51	2	25.5		0	0	0		0	0	0
Subtotal		7074	57	124.105		23796	163	145.988		33374	151	221.02
8. Award	3. Activity information	4268	35	121.943		8509	34	250.265		2729	16	170.562
9. International medical information		1525	11	138.636		380	2	190		840	7	120
10. Hospital marketing promotion		15179	152	99.8618		33710	176	191.534		13313	113	117.814
Subtotal		20972	198	105.919		42599	212	200.939		16882	136	124.132
11. Patient gratitude letter	4. Patient gratitude letter	3862	42	91.9524		7214	46	156.826		6307	46	137.109
Subtotal		3862	42	91.9524		7214	46	156.826		6307	46	137.109
12. Medical education information	5. Health education information	5525	68	81.25		6538	43	152.047		4785	57	83.9474
13. Diseases information		4282	57	75.1228		8463	76	111.355		8542	95	89.9158
14. Pharmacist reminder information		0	0	0		1275	15	85		1908	22	86.7273
Subtotal		9807	125	78.456		16276	134	121.463		15235	174	87.5575
Total		46014	461	99.8134		99262	595	166.827		91337	566	161.373
aGrowth rate is the value of 2017 and 2018 minus that of 2016 and divided by 2016, respectively.
